# Supplementary material for: Neural Melanocortin Receptors in Fish: Insights into Growth Regulation and Aquaculture Advancement
Source: Biomolecules. 2026 Jun 8;16(6):839. doi: 10.3390/biom16060839 (PMC13296721; doi:10.3390/biom16060839)
Supplement: Supplementary file 1 [file biomolecules-16-00839-s001.zip]

Archive with 1 entries (1 files):
- biomolecules-4308327-supplementary.xlsx
