# Supplementary material for: Neural Melanocortin Receptors in Fish: Insights into Growth Regulation and Aquaculture Advancement
Source: Biomolecules. 2026 Jun 8;16(6):839. doi: 10.3390/biom16060839 (PMC13296721; doi:10.3390/biom16060839)
Supplement: Supplementary file 1 [file biomolecules-16-00839-s001.zip › biomolecules-4308327-supplementary.xlsx]

## Sheet: S-Table 1
Species	Gene name	Accession #	AAs	Pharmacology
Teleosts
Zebrafish	mc4r	NM_173278.1	326	yes
Fugu	mc4r	AY227794	322	yes
Goldfish	mc4r	XM_026207258.1	325	yes
Rainbow trout	mc4r	AY534915	339	yes
Sea bass	mc4r	FM253127	327	yes
Swordtail fish	mc4r A1	HQ323646.1	329	no
	mc4r B1	HQ323648.1	327	no
	mc4r B2	HQ323650.1	334	no
Snakeskin gourami	mc4r		327	no
Common carp	mc4r	FR726955	326	no
Ya-fish	mc4r	KC339002)	326	no
Mexican cavefish	mc4r	XM_007232098.4	335	no
Spotted scat	mc4r	XM_046371488.1	327	yes
Grass carp	mc4r	XM_051881461.1	326	yes
Swamp eel	mc4r	AVZ65970.1	326	yes
Spotted sea bass	mc4r	SRR4409341	327	yes
Orange-spotted grouper	mc4r	MH888335	327	yes
Nile tilapia	mc4r	XP_005449158.1	327	yes
Black
rockfish	mc4r	MN082615	326	no
Topmouth culter	mc4r	MT163518	326	yes
Atlantic salmon	mc4ra1	XP_013995955.1	338	no
	mc4ra2	XP_014045837.1	333	no
	mc4rb1	XP_014013065.1	339	no
	mc4rb2	XP_014036044.1	337	no
Snakehead	mc4r	KU728167	327	yes
Channel catfish	mc4r	XP_047018433.1	338	no
Gibel carp	mc4r	MZ456242	326	no
Mandarin fish	mc4r	MK770672.1	327	no
Rainbow trout	mc4ra1	XM_021613317.1	333	yes
	mc4ra2	XM_021589432.2	337	yes
	mc4rb1	XM_021620635.1	339	yes
	mc4rb2	XM_021563090.1	337	yes
Red crucian carp	mc4r	OR573935)	326	no
Cartilaginous fish
Dogfish	mc4r	AY169401	331	yes
Red stingray	mc4r	LC108749	334	yes
Elephant shark	mc4r	XM_042346605.1	349	yes

## Sheet: S-Table 2
Species	Accession number	AAs	Pharmacology
Teleosts
Zebrafish	NM_180972.2	327	no
Wuchang bream	MH046934.1	327	no
Channel catfish	XM_017467315.1	367	yes
Topmouth culter	MW419813	327	yes
Cavefish	MW884251	325	yes
Rainbow trout	MW884245	331	yes
Red crucian carp	OR573936	327	no
Common carp	ON398983	324	yes
Grass carp	MW884247.1	327	yes
Cartilaginous fish
Dogfish	AY560605.1	326	yes
Red stingray	LC108748.1	325
Elephant shark	XM_042341947.1	358	yes
